# Supplementary material for: Adrenergic tone benefits cardiac performance and warming tolerance in two teleost fishes that lack a coronary circulation
Source: J Comp Physiol B. 2021 Mar 18;191(4):701–9. doi: 10.1007/s00360-021-01359-9 (PMC8241749; doi:10.1007/s00360-021-01359-9)
Supplement: Supplementary file 1 — Electronic supplementary material 1 (XLSX 39 kb) [file 360_2021_1359_MOESM1_ESM.xlsx]

## Sheet: Roach - Body morphometrics
Treatment	BW (g)	SL (mm)	CF
Atropine	77	160	1.87988
Atropine	52	150	1.54074
Atropine	62	160	1.51367
Atropine	78	180	1.33745
Atropine	69	170	1.40444
Atropine	62	150	1.83704
Atropine	54	150	1.6
Atropine	111	185	1.7531
Atropine	72	167	1.54591
Atropine	108.8	181	1.83482
Atropine	71.8	167	1.54161
Treatment Group	Body mass (g)	Body Length (mm)	Condition factor
Control	85	170	1.7301
Control	69	160	1.68457
Control	69	170	1.40444
Control	80	170	1.62833
Control	66	160	1.61133
Control	77	160	1.87988
Control	52	150	1.54074
Control	73	168	1.53955
Control	90	170	1.83187
Control	107	194	1.46548
Sotalol	42.1	140	1.53426
Sotalol	49.9	154	1.36628
Sotalol	49.9	148	1.53927
Sotalol	40.4	138	1.53725
Sotalol	48.2	145	1.58104
Sotalol	42.8	140	1.55977
Sotalol	42.7	138	1.62477
Sotalol	39.8	138	1.51442
Sotalol	55.5	150	1.64444
Sotalol	26	125	1.3312
Sotalol	33.8	132	1.46959
Propranolol	27.7	125	1.41824
Propranolol	36	133	1.5302
Propranolol	79.4	170	1.61612
Propranolol	62.8	164	1.42373
Propranolol	34.9	135	1.41848
Propranolol	46.6	155	1.25138
Propranolol	37.1	140	1.35204
Propranolol	24.6	118	1.49723
Propranolol	36.7	140	1.33746

## Sheet: Roach - Pharmacol. effect @ 10C
Pre/post injection	Treatment group	Heart rate
Pre	propranolol	20.3241
Pre	propranolol	12.0259
Pre	propranolol	17.2894
Pre	propranolol	16.6661
Pre	propranolol	27.6347
Pre	propranolol	17.9944
Pre	propranolol	13.6217
Pre	propranolol	25.05
Pre	propranolol	13.844
Post	propranolol	17.3593
Post	propranolol	14.2676
Post	propranolol	19.4527
Post	propranolol	13.4293
Post	propranolol	41.1189
Post	propranolol	15.9535
Post	propranolol	Post,5771
Post	propranolol	38.7907
Post	propranolol	30.5568
Pre	sotalol	21.7512
Pre	sotalol	33.5416
Pre	sotalol	23.069
Pre	sotalol	34.5134
Pre	sotalol	27.2309
Pre	sotalol	17.7261
Pre	sotalol	28.1188
Pre	sotalol	30.1409
Pre	sotalol	28.8919
Pre	sotalol	24.9305
Pre	sotalol	20.3859
Post	sotalol	24,6Post5
Post	sotalol	45.0716
Post	sotalol	23.9005
Post	sotalol	24.6721
Post	sotalol	19.4515
Post	sotalol	18.6077
Post	sotalol	34.0356
Post	sotalol	36.3026
Post	sotalol	21,Post95
Post	sotalol	32.1298
Post	sotalol	29.1643
Pre	control	17.6638
Pre	control	18.3477
Pre	control	25.9145
Pre	control	19.4692
Pre	control	21.5783
Pre	control	33.5642
Pre	control	26.3527
Pre	control	30.6218
Pre	control	15.1812
Pre	control	16.7281
Post	control	17.6925
Post	control	18.4385
Post	control	24.2162
Post	control	25.9552
Post	control	17.2364
Post	control	30.5653
Post	control	26.0375
Post	control	25.8593
Post	control	14.046
Post	control	15.5674
Pre	atropine	16.8341
Pre	atropine	29.7917
Pre	atropine	32.4582
Pre	atropine	20.9729
Pre	atropine	19.4957
Pre	atropine	28.6141
Pre	atropine	19.3706
Pre	atropine	27,Post46
Pre	atropine	22.1501
Pre	atropine	15.7816
Pre	atropine	17.6428
Post	atropine	60.5543
Post	atropine	53.3486
Post	atropine	54.051
Post	atropine	50.4694
Post	atropine	54.5203
Post	atropine	53.1965
Post	atropine	52.6306
Post	atropine	50.5352
Post	atropine	49.7248
Post	atropine	54.0399
Post	atropine	54.9175

## Sheet: Roach - Thermal ramping
ID	Temperature	Treatment Group	Heart rate
1	10	Atropine	60.5543
1	15	Atropine	100.812
1	20	Atropine	152.611
1	21	Atropine	159.947
1	22	Atropine	172.502
1	23	Atropine	185.8
1	24	Atropine	202.342
2	10	Atropine	53.3486
2	15	Atropine	92.0778
2	20	Atropine	137.155
2	21	Atropine	145.006
2	22	Atropine	162.183
2	23	Atropine	170.925
2	24	Atropine	174.129
3	10	Control	17.6925
3	15	Control	42.8592
3	20	Control	71.0552
3	21	Control	100.48
3	22	Control	119.184
3	23	Control	140.528
3	24	Control	132.457
4	10	Atropine	54.051
4	15	Atropine	73.5293
4	20	Atropine	122.404
4	21	Atropine	130.494
4	22	Atropine	140.597
4	23	Atropine	147.372
4	24	Atropine	157.731
5	10	Atropine	50.4694
5	15	Atropine	84.4811
5	20	Atropine	100.755
5	21	Atropine	116.826
5	22	Atropine	149.783
5	23	Atropine	160.642
5	24	Atropine	174.302
8	10	Control	30.5653
8	15	Control	66.9095
8	20	Control	112.989
8	21	Control	113.967
8	22	Control	114.53
8	23	Control	121.394
8	24	Control	131.704
9	10	Control	26.0375
9	15	Control	31.6424
9	20	Control	67.2949
9	21	Control	64.385
9	22	Control	75.2218
9	23	Control	76.2584
9	24	Control	97.7579
11	10	Atropine	54.5203
11	15	Atropine	87.6894
11	20	Atropine	131.922
11	21	Atropine	121.222
11	22	Atropine	155.227
11	23	Atropine	162.514
11	24	Atropine	182.749
12	10	Atropine	53.1965
12	15	Atropine	87.4974
12	20	Atropine	122.573
12	21	Atropine	136.865
12	22	Atropine	148.137
12	23	Atropine	161.125
12	24	Atropine	171.611
13	10	Control	18.4385
13	15	Control	31.1869
13	20	Control	93.9939
13	21	Control	90.6673
13	22	Control	80.6751
13	23	Control	84.8948
13	24	Control	78.0928
14	10	Control	24.2162
14	15	Control	37.4117
14	20	Control	76.9281
14	21	Control	88.7582
14	22	Control	99.8009
14	23	Control	87.268
14	24	Control	93.5056
15	10	Control	25.9552
15	15	Control	52.944
15	20	Control	66.1372
15	21	Control	118.859
15	22	Control	86.8083
15	23	Control	109.377
15	24	Control	127.722
16	10	Control	17.2364
16	15	Control	45.6897
16	20	Control	85.0501
16	21	Control	85.9018
16	22	Control	111.562
16	23	Control	124.109
16	24	Control	125.318
17	10	Atropine	52.6306
17	15	Atropine	82.6572
17	20	Atropine	158.301
17	21	Atropine	148.891
17	22	Atropine	152.102
17	23	Atropine	167.451
17	24	Atropine	188.103
18	10	Atropine	50.5352
18	15	Atropine	82.3227
18	20	Atropine	120.278
18	21	Atropine	127.767
18	22	Atropine	135.669
18	23	Atropine	143.965
18	24	Atropine	149.688
19	10	Atropine	49.7248
19	15	Atropine	79.8276
19	20	Atropine	114.292
19	21	Atropine	120.508
19	22	Atropine	128.202
19	23	Atropine	134.048
19	24	Atropine	137.833
20	10	Atropine	54.0399
20	15	Atropine	84.624
20	20	Atropine	125.951
20	21	Atropine	139.35
20	22	Atropine	152.623
20	23	Atropine	163.383
20	24	Atropine	166.725
21	10	Atropine	54.9175
21	15	Atropine	83.5955
21	20	Atropine	125.665
21	21	Atropine	137.657
21	22	Atropine	148.707
21	23	Atropine	164.154
21	24	Atropine	179.035
22	10	Control	25.8593
22	15	Control	46.3183
22	20	Control	89.123
22	21	Control	96.249
22	22	Control	97.7115
22	23	Control	115.438
22	24	Control	121.593
23	10	Control	14.046
23	15	Control	25.1121
23	20	Control	69.8092
23	21	Control	71.3414
23	22	Control	94.9668
23	23	Control	103.134
23	24	Control	103.835
24	10	Control	15.5674
24	15	Control	28.2873
24	20	Control	49.9431
24	21	Control	53.6037
24	22	Control	68.6171
24	23	Control	81.2431
24	24	Control	81.6986
25	10	Sotalol	24.6105
25	15	Sotalol	58.3861
25	20	Sotalol	86.0317
25	21	Sotalol	92.0167
25	22	Sotalol	98.1826
25	23	Sotalol	105.674
25	24	Sotalol	109.733
26	10	Sotalol	45.0716
26	15	Sotalol	65.8056
26	20	Sotalol	101.237
26	21	Sotalol	110.698
26	22	Sotalol	120.039
26	23	Sotalol	131.209
26	24	Sotalol	139.979
27	10	Sotalol	23.9005
27	15	Sotalol	43.0719
27	20	Sotalol	72.7645
27	21	Sotalol	81.0246
27	22	Sotalol	92.1386
27	23	Sotalol	106.938
27	24	Sotalol	115.201
29	10	Sotalol	24.6721
29	15	Sotalol	61.2398
29	20	Sotalol	97.8979
29	21	Sotalol	104.669
29	22	Sotalol	111.828
29	23	Sotalol	121.229
29	24	Sotalol	128.555
30	10	Sotalol	19.4515
30	15	Sotalol	39.3141
30	20	Sotalol	80.5319
30	21	Sotalol	87.8089
30	22	Sotalol	96.3566
30	23	Sotalol	105.564
30	24	Sotalol	111.908
31	10	Sotalol	18.6077
31	15	Sotalol	34.8502
31	20	Sotalol	83.9338
31	21	Sotalol	91.3707
31	22	Sotalol	96.887
31	23	Sotalol	98.4107
31	24	Sotalol	116.278
32	10	Sotalol	34.0356
32	15	Sotalol	57.8474
32	20	Sotalol	84.166
32	21	Sotalol	89.5605
32	22	Sotalol	103.94
32	23	Sotalol	111.759
32	24	Sotalol	121.13
33	10	Sotalol	36.3026
33	15	Sotalol	56.844
33	20	Sotalol	84.2062
33	21	Sotalol	90.7063
33	22	Sotalol	97.7319
33	23	Sotalol	103.707
33	24	Sotalol	116.945
34	10	Sotalol	21.1095
34	15	Sotalol	39.0755
34	20	Sotalol	75.5697
34	21	Sotalol	82.1828
34	22	Sotalol	88.8921
34	23	Sotalol	95.3992
34	24	Sotalol	100.355
35	10	Sotalol	32.1298
35	15	Sotalol	54.0881
35	20	Sotalol	79.9759
35	21	Sotalol	86.8679
35	22	Sotalol	93.3456
35	23	Sotalol	99.7933
35	24	Sotalol	103.853
36	10	Sotalol	29.1643
36	15	Sotalol	59.2526
36	20	Sotalol	86.2968
36	21	Sotalol	93.3098
36	22	Sotalol	99.1556
36	23	Sotalol	111.399
36	24	Sotalol	117.937
37	10	Propralolol	17.3593
37	15	Propralolol	39.4163
37	20	Propralolol	70.7464
37	21	Propralolol	73.3146
37	22	Propralolol	85.1873
37	23	Propralolol	96.4602
37	24	Propralolol	107.958
38	10	Propralolol	14.2676
38	15	Propralolol	24.7626
38	20	Propralolol	73.465
38	21	Propralolol	84.9863
38	22	Propralolol	84.1158
38	23	Propralolol	107.918
38	24	Propralolol	133.094
39	10	Propralolol	19.4527
39	15	Propralolol	53.317
39	20	Propralolol	85.9819
39	21	Propralolol	95.3058
39	22	Propralolol	96.7305
39	23	Propralolol	109.991
39	24	Propralolol	114.897
40	10	Propralolol	13.4293
40	15	Propralolol	36.6945
40	20	Propralolol	65.7599
40	21	Propralolol	77.7691
40	22	Propralolol	89.306
40	23	Propralolol	93.8369
40	24	Propralolol	111.992
41	10	Propralolol	41.1189
41	15	Propralolol	68.9282
41	20	Propralolol	65.7599
41	21	Propralolol	116.918
41	22	Propralolol	122.539
41	23	Propralolol	130.336
41	24	Propralolol	141.768
42	10	Propralolol	15.9535
42	15	Propralolol	45.522
42	20	Propralolol	86.1161
42	21	Propralolol	101.114
42	22	Propralolol	107.671
42	23	Propralolol	115.403
42	24	Propralolol	112.456
43	10	Propralolol	10.5771
43	15	Propralolol	27.1123
43	20	Propralolol	88.081
43	21	Propralolol	100.527
43	22	Propralolol	107.579
43	23	Propralolol	117.954
43	24	Propralolol	116.768
44	10	Propralolol	38.7907
44	15	Propralolol	58.8262
44	20	Propralolol	82.9148
44	21	Propralolol	91.2515
44	22	Propralolol	101.603
44	23	Propralolol	103.401
44	24	Propralolol	105.261
45	10	Propralolol	30.5568
45	15	Propralolol	48.1555
45	20	Propralolol	82.7646
45	21	Propralolol	77.4051
45	22	Propralolol	50.0862
45	23	Propralolol	69.9454
45	24	Propralolol	73.9119

## Sheet: Roach - Cardiac breakpoints
Treatment group	Peak Heart rate	Temperature at peak heart rate
Control	145.413	27
Control	142.82	25
Control	116.133	26
Control	151.521	27
Control	135.394	27
Control	148.802	26
Control	133.055	26
Control	169.475	26
Atropine	234.565	27
Atropine	203.332	26
Atropine	164.144	25
Atropine	186.554	25
Atropine	194.494	26
Atropine	218.735	25
Atropine	158.755	26
Atropine	137.833	24
Atropine	201.998	27
Atropine	199.935	26
Sotalol	113.159	26
Sotalol	159.099	26
Sotalol	129.148	26
Sotalol	150.867	27
Sotalol	121.515	26
Sotalol	134.608	27
Sotalol	168.005	27
Sotalol	126.199	26
Sotalol	105.092	26
Sotalol	112.067	26
Sotalol	134.317	26
Propranolol	113.01	25
Propranolol	133.094	24
Propranolol	127.283	25
Propranolol	130.035	25
Propranolol	141.107	25
Propranolol	131.835	25
Propranolol	125.136	25
Propranolol	105.261	24

## Sheet: Roach - Arrhytmia
Treatment Group	Arrhytmia? Yes/No/Not applicable, NA
Atropine	NA
Atropine	NA
Atropine	NA
Atropine	NA
Atropine	NA
Atropine	NA
Atropine	NA
Atropine	NA
Atropine	NO
Atropine	NO
Atropine	NO
Atropine	NO
Atropine	NO
Atropine	NO
Atropine	NO
Control	NA
Control	NA
Control	NA
Control	NA
Control	NA
Control	NA
Control	NA
Control	NA
Control	NA
Control	NA
Control	NO
Control	NO
Control	NO
Control	YES
Control	YES
Control	YES
Control	YES
Control	YES
Propranolol	NA
Propranolol	NA
Propranolol	NA
Propranolol	NA
Propranolol	NA
Propranolol	NA
Propranolol	NA
Propranolol	NO
Propranolol	YES
Propranolol	YES
Propranolol	YES
Propranolol	YES
Propranolol	YES
Sotalol	NA
Sotalol	NA
Sotalol	NA
Sotalol	NO
Sotalol	NO
Sotalol	NO
Sotalol	YES
Sotalol	YES
Sotalol	YES
Sotalol	YES
Sotalol	YES
Sotalol	YES
Sotalol	YES
Sotalol	YES

## Sheet: Roach - CTmax
Control	1	26.9
Control	1	26.93
Control	1	28.88
Control	1	26.9
Control	1	26.88
Control	1	26.01
Control	1	27.76
Control	1	25.9309
Control	1	29.0761
Control	1	27.9283
Atropine	2	27.93
Atropine	2	26.9
Atropine	2	27.77
Atropine	2	25.872
Atropine	2	27.45
Atropine	2	26.08
Atropine	2	26.86
Atropine	2	26.8273
Atropine	2	25.0309
Atropine	2	28.4987
Atropine	2	26.7024
Propranolol	3	27.5339
Propranolol	3	26.6876
Propranolol	3	25.9526
Propranolol	3	26.7949
Propranolol	3	26.7474
Propranolol	3	25.9784
Propranolol	3	26.7671
Propranolol	3	25.9934
Propranolol	3	27.1625
Sotalol	4	27.3885
Sotalol	4	26.8765
Sotalol	4	27.284
Sotalol	4	27.6999
Sotalol	4	27.8527
Sotalol	4	28.8743
Sotalol	4	27.7503
Sotalol	4	27.6046
Sotalol	4	27.9507
Sotalol	4	27.6607

## Sheet: Perch - Body Morphometrics
Treatment Group	Body mass (g)	Body length (mm)	Condition factor
Control	102	195	1.37561
Control	147	220	1.38054
Control	150	215	1.5093
Control	138	200	1.725
Control	113	195	1.52396
Control	68	158	1.724
Control	117	198	1.50727
Control	134	205	1.5554
Control	116	196	1.5406
Control	81	178	1.43623
Control	158	210	1.70608
Control	163	216	1.61743
Atropine	115	200	1.4375
Atropine	115	193	1.59965
Atropine	133	208	1.47796
Atropine	80	185	1.2635
Atropine	137	215	1.37849
Atropine	143	215	1.43887
Atropine	65	163	1.5009
Atropine	138	205	1.60183
Atropine	139	203	1.6616
Atropine	140	210	1.51172
Atropine	83	176	1.52244
Atropine	174	215	1.75079
Atropine	168	220	1.57776
Sotalol	70	175	1.30612
Sotalol	135	206	1.5443
Sotalol	138	200	1.725
Sotalol	137	207	1.54458
Sotalol	87	185	1.37405
Sotalol	134	210	1.44693
Sotalol	120	195	1.61837
Sotalol	149	210	1.6089
Sotalol	78	173	1.50646
Sotalol	157	206	1.79597
Sotalol	158	210	1.70608
Sotalol	144	208	1.60019
Sotalol	156	209	1.70878

## Sheet: Perch - Pharmacol. effect @ 10C
Treatment Group	Pre/Post injection	Heart Rate
Control	Pre	39.6853
Control	Pre	40.7887
Control	Pre	40.4895
Control	Pre	30.3076
Control	Pre	71.9053
Control	Pre	36.2615
Control	Pre	26.8067
Control	Pre	42.7785
Control	Pre	64.8771
Control	Pre	46.668
Control	Pre	45.5682
Atropine	Pre	39.1415
Atropine	Pre	41.8373
Atropine	Pre	48.9412
Atropine	Pre	34.1725
Atropine	Pre	48.7264
Atropine	Pre	41.8339
Atropine	Pre	49.0048
Atropine	Pre	62.7486
Atropine	Pre	66.2463
Atropine	Pre	67.2922
Sotalol	Pre	47.3048
Sotalol	Pre	53.6812
Sotalol	Pre	35.043
Sotalol	Pre	41.2847
Sotalol	Pre	46.3624
Sotalol	Pre	51.5189
Sotalol	Pre	51.8958
Sotalol	Pre	56.3364
Sotalol	Pre	72.7184
Sotalol	Pre	53.9253
Control	Post	39.2206
Control	Post	38.4736
Control	Post	42.8426
Control	Post	32.2977
Control	Post	71.6091
Control	Post	40.7547
Control	Post	28.4766
Control	Post	44.553
Control	Post	61.8076
Control	Post	49.6546
Control	Post	43.3888
Atropine	Post	76.3515
Atropine	Post	90.5978
Atropine	Post	76.1118
Atropine	Post	79.7634
Atropine	Post	80.4025
Atropine	Post	83.2062
Atropine	Post	89.7954
Atropine	Post	88.6618
Atropine	Post	96.6909
Atropine	Post	86.9939
Sotalol	Post	64.426
Sotalol	Post	58.6824
Sotalol	Post	40.8018
Sotalol	Post	41.1189
Sotalol	Post	48.1094
Sotalol	Post	68.6311
Sotalol	Post	53.0734
Sotalol	Post	60.0771
Sotalol	Post	72.7987
Sotalol	Post	69.0887

## Sheet: Perch - Thermal Ramping
ID	Temperature	Treatment Group	Heart rate
1	CONTROL	18	39.2206
1	CONTROL	23
1	CONTROL	24	126.456
1	CONTROL	25	131.06
1	CONTROL	26
1	CONTROL	27
2	CONTROL	18	38.4736
2	CONTROL	23	70.8785
2	CONTROL	24	86.6807
2	CONTROL	25	94.6338
2	CONTROL	26	93.9873
2	CONTROL	27	96.0863
3	CONTROL	18	42.8426
3	CONTROL	23	86.7715
3	CONTROL	24	91.5113
3	CONTROL	25	82.2121
3	CONTROL	26	93.223
3	CONTROL	27	90.2609
4	CONTROL	18	32.2977
4	CONTROL	23	96.0629
4	CONTROL	24	132
4	CONTROL	25	106.663
4	CONTROL	26	109.248
4	CONTROL	27	153.053
5	CONTROL	18	71.6091
5	CONTROL	23	62.2994
5	CONTROL	24	84.8713
5	CONTROL	25
5	CONTROL	26
5	CONTROL	27
6	CONTROL	18	40.7547
6	CONTROL	23	86.2659
6	CONTROL	24	96.2902
6	CONTROL	25	105.061
6	CONTROL	26
6	CONTROL	27	89.5795
7	CONTROL	18	28.4766
7	CONTROL	23	96.6823
7	CONTROL	24	118
7	CONTROL	25	131.51
7	CONTROL	26	124.86
7	CONTROL	27	107.647
8	CONTROL	18	44.553
8	CONTROL	23	92.2198
8	CONTROL	24	93.5385
8	CONTROL	25	98.8902
8	CONTROL	26	110.591
8	CONTROL	27	109.727
9	CONTROL	18	61.8076
9	CONTROL	23	86.2144
9	CONTROL	24	101.353
9	CONTROL	25	96.9383
9	CONTROL	26	121.514
9	CONTROL	27	119.101
10	CONTROL	18	49.6546
10	CONTROL	23	80.6735
10	CONTROL	24	105.464
10	CONTROL	25	116.468
10	CONTROL	26	143.709
10	CONTROL	27	138.681
11	CONTROL	18	43.3888
11	CONTROL	23	62.1243
11	CONTROL	24	71.8107
11	CONTROL	25	73.5263
11	CONTROL	26	93.9658
11	CONTROL	27	90.2575
12	ATROPINE	18	76.3515
12	ATROPINE	23	131.759
12	ATROPINE	24	140.119
12	ATROPINE	25	143.804
12	ATROPINE	26	154.086
12	ATROPINE	27	160.767
13	ATROPINE	18	90.5978
13	ATROPINE	23	135.589
13	ATROPINE	24	145.167
13	ATROPINE	25	154.518
13	ATROPINE	26	160.581
13	ATROPINE	27	168.307
14	ATROPINE	18	76.1118
14	ATROPINE	23	115.19
14	ATROPINE	24	122.326
14	ATROPINE	25	130.61
14	ATROPINE	26	137.857
14	ATROPINE	27	144.423
15	ATROPINE	18	79.7634
15	ATROPINE	23
15	ATROPINE	24
15	ATROPINE	25
15	ATROPINE	26
15	ATROPINE	27	120.126
16	ATROPINE	18	80.4025
16	ATROPINE	23	136.297
16	ATROPINE	24	147.208
16	ATROPINE	25	154.749
16	ATROPINE	26	160.323
16	ATROPINE	27	167.277
17	ATROPINE	18	83.2062
17	ATROPINE	23	129.927
17	ATROPINE	24	137.557
17	ATROPINE	25	143.267
17	ATROPINE	26	148.457
17	ATROPINE	27	155.913
18	ATROPINE	18	89.7954
18	ATROPINE	23	137.533
18	ATROPINE	24	144.384
18	ATROPINE	25	155.355
18	ATROPINE	26	159.475
18	ATROPINE	27	165.983
19	ATROPINE	18	88.6618
19	ATROPINE	23	132.984
19	ATROPINE	24	144.597
19	ATROPINE	25	152.861
19	ATROPINE	26	161.649
19	ATROPINE	27	169.951
20	ATROPINE	18	96.6909
20	ATROPINE	23	150
20	ATROPINE	24	156
20	ATROPINE	25	174
20	ATROPINE	26
20	ATROPINE	27
21	ATROPINE	18	86.9939
21	ATROPINE	23	120.862
21	ATROPINE	24	121.697
21	ATROPINE	25	128.569
21	ATROPINE	26	133.037
21	ATROPINE	27	137.534
22	SOTALOL	18	64.426
22	SOTALOL	23	96.0763
22	SOTALOL	24	99.1896
22	SOTALOL	25	117.244
22	SOTALOL	26	130.012
22	SOTALOL	27	117.926
23	SOTALOL	18	58.6824
23	SOTALOL	23	84.0531
23	SOTALOL	24	91.8425
23	SOTALOL	25	96.0284
23	SOTALOL	26	102.491
23	SOTALOL	27	103.731
24	SOTALOL	18	40.8018
24	SOTALOL	23	77.343
24	SOTALOL	24	96.3158
24	SOTALOL	25	103.501
24	SOTALOL	26	108.798
24	SOTALOL	27	118.421
25	SOTALOL	18	41.1189
25	SOTALOL	23	70.2246
25	SOTALOL	24	64.5206
25	SOTALOL	25	85.4518
25	SOTALOL	26	80.3752
25	SOTALOL	27	97.3998
26	SOTALOL	18	48.1094
26	SOTALOL	23	78.7292
26	SOTALOL	24	90.1537
26	SOTALOL	25	93.4282
26	SOTALOL	26	84.1728
26	SOTALOL	27	110.837
27	SOTALOL	18	68.6311
27	SOTALOL	23	91.5592
27	SOTALOL	24	85.282
27	SOTALOL	25	103.249
27	SOTALOL	26	90.9987
27	SOTALOL	27	162
28	SOTALOL	18	53.0734
28	SOTALOL	23	126.676
28	SOTALOL	24	133.058
28	SOTALOL	25	141.002
28	SOTALOL	26	147.846
28	SOTALOL	27	155.798
29	SOTALOL	18	60.0771
29	SOTALOL	23	89.8136
29	SOTALOL	24	100.569
29	SOTALOL	25	100.461
29	SOTALOL	26	124.5
29	SOTALOL	27	130.933
30	SOTALOL	18	72.7987
30	SOTALOL	23	115.007
30	SOTALOL	24	120.164
30	SOTALOL	25	126.506
30	SOTALOL	26	135.187
30	SOTALOL	27	139.362
31	SOTALOL	18	69.0887
31	SOTALOL	23	110.771
31	SOTALOL	24	113.621
31	SOTALOL	25	120.418
31	SOTALOL	26	124.189
31	SOTALOL	27	128.157

## Sheet: Perch - Cardiac breakpoints
Treatment Group	Peak Heart Rate	Temperature at Peak Heart Rate
Control	148.544	29
Control	165.867	29
Control	136.171	30
Control	113.85	30
Control	153.053	27
Control	128.842	30
Control	142.876	29
Control	133.708	29
Control	153.644	28
Control	102.586	28
Atropine	181.662	30
Atropine	175.105	30
Atropine	177.254	28
Atropine	153.284	29
Atropine	154.858	28
Atropine	155.913	27
Atropine	177.387	28
Atropine	173.346	29
Atropine	144.986	28
Sotalol	94.5125	28
Sotalol	122.823	28
Sotalol	121.62	28
Sotalol	147.343	28
Sotalol	109.65	28
Sotalol	137.296	29
Sotalol	168	28
Sotalol	155.798	27
Sotalol	135.948	28
Sotalol	139.362	27
Sotalol	131.999	28

[truncated: 2 more sheets: Perch - Arrhytmia, Perch - CTmax]
